# Supplementary material for: Genome-Wide Identification and Expression Pattern Analysis of BAHD Acyltransferase Family in Taxus mairei
Source: Int J Mol Sci. 2024 Mar 28;25(7):3777. doi: 10.3390/ijms25073777 (PMC11011543; doi:10.3390/ijms25073777)
Supplement: Supplementary file 1 [file ijms-25-03777-s001.zip]

Archive with 1 entries (1 files):
- ijms-2914432-supplementary.xlsx
