# Supplementary material for: Genome-Wide Identification and Expression Pattern Analysis of BAHD Acyltransferase Family in Taxus mairei
Source: Int J Mol Sci. 2024 Mar 28;25(7):3777. doi: 10.3390/ijms25073777 (PMC11011543; doi:10.3390/ijms25073777)
Supplement: Supplementary file 1 [file ijms-25-03777-s001.zip › ijms-2914432-supplementary.xlsx]

## Sheet: TableS1
Table S1: Primers List Used for qRT-PCR and Subcellular localization
Gene name	Forward primer	Reverse primer	Purpose
Actin	GCACGGAATTGTTTCCAACT	GGCAACATACATTGCAGGTG
TwBAHD2	TCCCCTTTTGCTGGAAGGC	TGTTGTCCGCCATGGCTT	RT-qPCR verification
TwBAHD10	TCCTTTTGCTGGAAGGCTCA	CTGAAAGGTTGTTGTCCGCC
TwBAHD12	GTGTTCGGGGATTGGAGGAA	TCGGCATGTTCTTGGACGAT
TwBAHD15	TGCCTTCCATTTCGCAAAGC	AACACTTGAAACCCCGTCGT
TwBAHD18	GCTCTCTCCAAGGTGCTGG	AGGTCGTTGTCCGCCATG
TwBAHD27	ACTCGTTTTACATGTGGGGGT	CGCCATCTCTGCCATACCTT
TwBAHD62	TTGCTGGGCGTCTGAGAAAT	TGAAAGCTTCTTGTCCGCCA
TwBAHD79	GAAGTGGATTGCACAGGGGA	CTGTGTTCAGGGGAAGAGCA
TwBAHD83	ATTGGAGGCGGTTGGGATTT	CTGGCTGGTTCTTGGAAGGT
TwBAHD114	AGGCGTTGGTTTATTATCCCG	CGTTGTTCACCGTGGCTTC
TwBAHD116	AGGCGTTGGTTTATTATCCCG	CGTTGTTCACCGTGGCTTC
TwBAHD118	GGGTAGCAAGGACAAGGGC	CGTTGCACTTGCCAAACCA
TwBAHD76	ACGGGGGACTCTTGACCATGGATATGGAGAATGCAGGCTGGAA	AAGTTCTTCTCCTTTACTAGTTACTGTAGTCACATATTTGTTTATTATGTCCT	Subcellular localization verification
TwBAHD121	ACGGGGGACTCTTGACCATGGATATGGAGAATTCAGTGTGGAAAGAC	AAGTTCTTCTCCTTTACTAGTTACTGCAGTCACATATTTGTTTATCATG

## Sheet: Table S2
Table S2: Information on members of BAHD acyltransferase family of T. mairei
Gen Name	Gene ID	Protein ID
TwBAHD1	KI387_000559	KAH9328451.1
TwBAHD2	KI387_000595	KAH9328487.1
TwBAHD3	KI387_000618	KAH9328510.1
TwBAHD4	KI387_000647	KAH9328539.1
TwBAHD5	KI387_000690	KAH9328582.1
TwBAHD6	KI387_000691	KAH9328583.1
TwBAHD7	KI387_000764	KAH9328656.1
TwBAHD8	KI387_000888	KAH9328780.1
TwBAHD9	KI387_000913	KAH9328805.1
TwBAHD10	KI387_000914	KAH9328806.1
TwBAHD11	KI387_000915	KAH9328807.1
TwBAHD12	KI387_000918	KAH9328810.1
TwBAHD13	KI387_000924	KAH9328816.1
TwBAHD14	KI387_000925	KAH9328817.1
TwBAHD15	KI387_000926	KAH9328818.1
TwBAHD16	KI387_000933	KAH9328825.1
TwBAHD17	KI387_000939	KAH9328831.1
TwBAHD18	KI387_000941	KAH9328833.1
TwBAHD19	KI387_001001	KAH9328893.1
TwBAHD20	KI387_001302	KAH9329194.1
TwBAHD21	KI387_001502	KAH9329394.1
TwBAHD22	KI387_001627	KAH9329519.1
TwBAHD23	KI387_001804	KAH9329696.1
TwBAHD24	KI387_001850	KAH9329742.1
TwBAHD25	KI387_002450	KAH9330342.1
TwBAHD26	KI387_002451	KAH9330343.1
TwBAHD27	KI387_003221	KAH9331113.1
TwBAHD28	KI387_003224	KAH9331116.1
TwBAHD29	KI387_003225	KAH9331117.1
TwBAHD30	KI387_004166	KAH9332058.1
TwBAHD31	KI387_004168	KAH9332060.1
TwBAHD32	KI387_004795	KAH9324617.1
TwBAHD33	KI387_004799	KAH9324621.1
TwBAHD34	KI387_004800	KAH9324622.1
TwBAHD35	KI387_004802	KAH9324624.1
TwBAHD36	KI387_004805	KAH9324627.1
TwBAHD37	KI387_004810	KAH9324632.1
TwBAHD38	KI387_004812	KAH9324634.1
TwBAHD39	KI387_005027	KAH9324849.1
TwBAHD40	KI387_005351	KAH9325173.1
TwBAHD41	KI387_005354	KAH9325176.1
TwBAHD42	KI387_007791	KAH9327613.1
TwBAHD43	KI387_008341	KAH9303937.1
TwBAHD44	KI387_009383	KAH9304979.1
TwBAHD45	KI387_010845	KAH9306441.1
TwBAHD46	KI387_011513	KAH9307109.1
TwBAHD47	KI387_011718	KAH9300135.1
TwBAHD48	KI387_015243	KAH9320604.1
TwBAHD49	KI387_015368	KAH9320729.1
TwBAHD50	KI387_015432	KAH9320793.1
TwBAHD51	KI387_015535	KAH9320896.1
TwBAHD52	KI387_015877	KAH9321238.1
TwBAHD53	KI387_015880	KAH9321241.1
TwBAHD54	KI387_017583	KAH9322944.1
TwBAHD55	KI387_017584	KAH9322945.1
TwBAHD56	KI387_017633	KAH9322994.1
TwBAHD57	KI387_017795	KAH9323156.1
TwBAHD58	KI387_021182	KAH9319413.1
TwBAHD59	KI387_023234	KAH9314607.1
TwBAHD60	KI387_025036	KAH9316409.1
TwBAHD61	KI387_025349	KAH9316722.1
TwBAHD62	KI387_025350	KAH9316723.1
TwBAHD63	KI387_025352	KAH9316725.1
TwBAHD64	KI387_025355	KAH9316728.1
TwBAHD65	KI387_027311	KAH9312276.1
TwBAHD66	KI387_027471	KAH9312436.1
TwBAHD67	KI387_027475	KAH9312440.1
TwBAHD68	KI387_027480	KAH9312445.1
TwBAHD69	KI387_027541	KAH9312506.1
TwBAHD70	KI387_028539	KAH9296857.1
TwBAHD71	KI387_028562	KAH9296880.1
TwBAHD72	KI387_028665	KAH9296983.1
TwBAHD73	KI387_028930	KAH9297248.1
TwBAHD74	KI387_028970	KAH9297288.1
TwBAHD75	KI387_028971	KAH9297289.1
TwBAHD76	KI387_030971	KAH9299289.1
TwBAHD77	KI387_030973	KAH9299291.1
TwBAHD78	KI387_030974	KAH9299292.1
TwBAHD79	KI387_030977	KAH9299295.1
TwBAHD80	KI387_030978	KAH9299296.1
TwBAHD81	KI387_032775	KAH9288658.1
TwBAHD82	KI387_032783	KAH9288666.1
TwBAHD83	KI387_033185	KAH9289068.1
TwBAHD84	KI387_033198	KAH9289081.1
TwBAHD85	KI387_033790	KAH9289673.1
TwBAHD86	KI387_033792	KAH9289675.1
TwBAHD87	KI387_033796	KAH9289679.1
TwBAHD88	KI387_033799	KAH9289682.1
TwBAHD89	KI387_033802	KAH9289685.1
TwBAHD90	KI387_033963	KAH9289846.1
TwBAHD91	KI387_034302	KAH9290185.1
TwBAHD92	KI387_034402	KAH9290285.1
TwBAHD93	KI387_034703	KAH9290586.1
TwBAHD94	KI387_034704	KAH9290587.1
TwBAHD95	KI387_034705	KAH9290588.1
TwBAHD96	KI387_034722	KAH9290605.1
TwBAHD97	KI387_034785	KAH9290668.1
TwBAHD98	KI387_035159	KAH9307248.1
TwBAHD99	KI387_037712	KAH9309801.1
TwBAHD100	KI387_037950	KAH9310039.1
TwBAHD101	KI387_037951	KAH9310040.1
TwBAHD102	KI387_037956	KAH9310045.1
TwBAHD103	KI387_037963	KAH9310052.1
TwBAHD104	KI387_037967	KAH9310056.1
TwBAHD105	KI387_037968	KAH9310057.1
TwBAHD106	KI387_038555	KAH9294967.1
TwBAHD107	KI387_038618	KAH9295030.1
TwBAHD108	KI387_039090	KAH9295502.1
TwBAHD109	KI387_039692	KAH9296104.1
TwBAHD110	KI387_040554	KAH9294240.1
TwBAHD111	KI387_040761	KAH9294040.1
TwBAHD112	KI387_040886	KAH9293905.1
TwBAHD113	KI387_040890	KAH9293909.1
TwBAHD114	KI387_041233	KAH9293563.1
TwBAHD115	KI387_041296	KAH9293501.1
TwBAHD116	KI387_041424	KAH9293372.1
TwBAHD117	KI387_041743	KAH9293050.1
TwBAHD118	KI387_041973	KAH9292841.1
TwBAHD119	KI387_042436	KAH9292374.1
TwBAHD120	KI387_042758	KAH9292054.1
TwBAHD121	KI387_043445	KAH9291366.1
TwBAHD122	KI387_043487	KAH9291321.1
TwBAHD123	KI387_043614	KAH9291190.1

## Sheet: Table S3
Table S3: Physicochemical properties of identified TwBAHDs in T. mairei.
Gene ID	Number of amino acids	Molecular weight(Da)	Isoelectric points	Instability Index	GRAVY	Plant-mPLoc
	(aa)	(kDa)
TwBAHD1	441	49.01	6.03	33.99	-0.023	Cytoplasm
TwBAHD2	428	48.25	5.69	45.31	0.014	Cytoplasm
TwBAHD3	239	26.96	5.72	35.41	-0.258	nucleus
TwBAHD4	315	35.81	5.55	49.87	0.037	Cytoplasm
TwBAHD5	350	39.94	5.34	34.44	-0.176	Cytoplasm
TwBAHD6	401	45.46	6.36	39.88	-0.155	Peroxisomes
TwBAHD7	388	43.37	5.88	34.69	0.065	Cytoplasm
TwBAHD8	373	41.89	5.88	37.58	0.024	nucleus
TwBAHD9	163	18.18	4.92	61.57	-0.025	chloroplast
TwBAHD10	412	46.23	5.72	48.89	-0.004	chloroplast
TwBAHD11	442	50.33	6.84	36.73	-0.06	Peroxisomes
TwBAHD12	453	51.03	6.46	40.72	0.069	Peroxisomes
TwBAHD13	373	41.96	5.5	45.78	0.076	chloroplast
TwBAHD14	438	49.4	8.18	43.94	0.101	Peroxisomes
TwBAHD15	268	30.91	6.35	50.08	-0.023	Cytoplasm
TwBAHD16	375	42.41	5.96	40.15	-0.065	Cytoplasm
TwBAHD17	374	42.24	5.26	46.82	-0.018	nucleus
TwBAHD18	375	42.34	5.7	42.92	-0.048	Cytoplasm
TwBAHD19	228	25.67	5.28	48.69	-0.041	Cytoplasm
TwBAHD20	389	43.67	5.7	35.1	0.034	Cytoplasm
TwBAHD21	439	48.78	5.29	47.38	-0.14	Cytoplasm
TwBAHD22	417	47.1	8.3	41.47	-0.064	Cytoplasm
TwBAHD23	421	46.87	8.42	52.45	-0.008	nucleus
TwBAHD24	215	24.24	8.6	43.34	-0.176	nucleus
TwBAHD25	112	12.48	6.99	41.07	0.251	Cytoplasm
TwBAHD26	112	12.47	8.42	41.48	0.221	nucleus
TwBAHD27	185	20.5	4.74	35.05	0.12	Cytoplasm
TwBAHD28	176	19.4	5.09	26.94	0.097	chloroplast
TwBAHD29	444	50.29	6.77	49.89	0.043	Peroxisomes
TwBAHD30	174	19.61	4.84	49.69	0.024	Cytoplasm
TwBAHD31	408	45.62	6.02	39.83	0.046	chloroplast
TwBAHD32	444	49.04	6.03	33.89	-0.174	Cytoplasm
TwBAHD33	439	48.86	6.89	51.93	-0.072	Cytoplasm
TwBAHD34	162	17.78	5.36	34.16	0.275	Extracellular
TwBAHD35	384	42.38	7.62	46.28	-0.28	Cytoskeleton
TwBAHD36	439	48.28	8.57	51.18	-0.025	Cytoplasm
TwBAHD37	164	17.79	5.57	37.88	0.307	Cytoplasm
TwBAHD38	265	29.55	6.26	42.14	0.029	nucleus
TwBAHD39	392	43.71	5.23	37.92	0.054	Cytoplasm
TwBAHD40	196	21.79	5.39	37.06	0.102	Cytoplasm
TwBAHD41	114	12.92	5.92	34.97	-0.002	Cytoplasm
TwBAHD42	146	16.35	4.78	48.98	-0.143	Cytoplasm
TwBAHD43	415	46.61	6.04	44.64	0.083	nucleus
TwBAHD44	461	50.94	7.57	41	-0.132	Cytoplasm
TwBAHD45	486	55.51	7.99	43.7	-0.243	mitochondria
TwBAHD46	142	15.98	5.93	44.88	-0.123	Cytoplasm
TwBAHD47	88	10.09	6.86	46.16	0.149	Cytoplasm-nucleus
TwBAHD48	324	36.01	6	36.3	0.072	Cytoplasm
TwBAHD49	149	16.76	6.29	54.51	0.175	Peroxisomes
TwBAHD50	123	13.58	4.33	52.72	0.063	nucleus
TwBAHD51	439	48.88	6.6	37.12	-0.156	Cytoplasm
TwBAHD52	53	5.92	4.29	47.98	-0.042	chloroplast
TwBAHD53	53	5.87	4.13	56.27	-0.008	chloroplast
TwBAHD54	79	8.87	4.17	33.54	0.09	mitochondria
TwBAHD55	391	44.13	5.9	32.18	-0.05	chloroplast
TwBAHD56	294	32.39	6.7	51.68	0.065	chloroplast
TwBAHD57	70	8.14	5.75	42.32	-0.666	chloroplast
TwBAHD58	453	50.14	8.15	41.74	0.115	nucleus
TwBAHD59	490	55.13	5.56	42.13	-0.294	Cytoplasm
TwBAHD60	145	16.91	7.84	43.08	-0.464	Cytoplasm-nucleus
TwBAHD61	147	16.6	4.71	44.38	-0.01	chloroplast
TwBAHD62	299	33.78	5.49	44.66	0.009	Cytoplasm
TwBAHD63	147	16.41	4.77	46.42	-0.003	chloroplast
TwBAHD64	302	33.89	4.96	39.13	0.037	nucleus
TwBAHD65	96	10.67	5.2	36.86	0.1	chloroplast
TwBAHD66	428	47.95	6.92	34.15	-0.188	Cytoplasm
TwBAHD67	412	45.94	6.86	38.24	-0.19	nucleus
TwBAHD68	395	44.22	9.38	36.76	-0.244	chloroplast
TwBAHD69	156	17.69	6.59	57.13	-0.311	Cytoplasm
TwBAHD70	356	39.44	6.7	30.84	-0.085	Cytoplasm
TwBAHD71	378	42.78	8.9	41.33	-0.167	mitochondria
TwBAHD72	383	42.97	5.79	36.25	0.03	Cytoplasm
TwBAHD73	145	15.94	4.49	51.62	-0.046	chloroplast
TwBAHD74	59	6.47	9.63	16.97	0.092	nucleus
TwBAHD75	428	47.83	7.95	41.9	-0.136	Cytoplasm
TwBAHD76	442	48.89	5.69	32.08	0.09	chloroplast
TwBAHD77	301	33.7	5.92	34.2	0.026	chloroplast
TwBAHD78	482	54.27	5.38	35.45	-0.013	Cytoplasm
TwBAHD79	147	16.24	4.9	29.75	0.031	Cytoplasm
TwBAHD80	147	16.35	4.79	34.98	0.033	Cytoplasm
TwBAHD81	116	13.11	4.82	44.35	0.089	Cytoplasm
TwBAHD82	150	16.72	4.83	50.16	0.143	Cytoplasm
TwBAHD83	442	49.5	5.74	45.7	-0.019	Cytoplasm
TwBAHD84	576	63.85	6.09	40	-0.101	nucleus
TwBAHD85	149	16.35	8.75	39.32	0.235	Cytoplasm
TwBAHD86	245	27.81	5.46	34.28	-0.22	Cytoplasm
TwBAHD87	408	44.94	6.26	43.94	0.019	Cytoplasm
TwBAHD88	435	48.12	7.04	44.9	0.029	chloroplast
TwBAHD89	160	17.86	7.68	46.61	0.319	Cytoplasm
TwBAHD90	375	41.26	5.8	48.57	-0.063	chloroplast
TwBAHD91	465	52.15	6.95	40.87	-0.13	Cytoplasm
TwBAHD92	430	47.72	5.65	38.32	-0.1	Cytoplasm
TwBAHD93	299	33.13	4.97	42.29	0.076	Cytoplasm
TwBAHD94	335	37.29	5.14	41.54	0.086	Cytoplasm
TwBAHD95	458	50.73	6.13	39.27	0.016	Cytoplasm
TwBAHD96	294	32.74	5.89	39.04	-0.28	chloroplast
TwBAHD97	442	49.85	7.11	43.26	-0.064	chloroplast
TwBAHD98	566	63.69	6.88	47.91	-0.471	nucleus
TwBAHD99	171	19.24	5.44	37.37	-0.339	Cytoplasm
TwBAHD100	198	22.23	4.77	45.35	-0.02	Cytoplasm
TwBAHD101	125	14.23	7.89	62.96	-0.13	Cytoplasm
TwBAHD102	284	32.34	8.59	45.9	-0.208	chloroplast
TwBAHD103	465	52.56	5.48	48.6	-0.143	Cytoplasm
TwBAHD104	465	51.7	5.98	36.24	-0.093	Cytoplasm
TwBAHD105	499	55.89	7.21	43.17	-0.049	chloroplast
TwBAHD106	309	34.53	6.62	46.03	0.158	chloroplast
TwBAHD107	457	50.37	5.15	36.57	-0.064	chloroplast
TwBAHD108	254	28.09	9.15	41.78	0.013	chloroplast
TwBAHD109	158	17.93	5.58	41.73	-0.415	Cytoplasm
TwBAHD110	383	42.97	6.12	38.29	0.078	Cytoplasm
TwBAHD111	409	45.84	5.9	40.03	0.076	Cytoplasm
TwBAHD112	427	47.42	8.49	40.88	-0.092	chloroplast
TwBAHD113	90	9.71	9.3	27.01	-0.007	chloroplast
TwBAHD114	145	15.8	4.42	38.92	0.175	chloroplast
TwBAHD115	290	32.35	8.24	44.02	0.007	Peroxisomes
TwBAHD116	359	40.27	5.39	37.57	0.023	Cytoplasm
TwBAHD117	93	10.01	4.66	22.92	0.261	Cytoplasm
TwBAHD118	108	12.37	9.69	27.02	0.046	chloroplast
TwBAHD119	490	55.11	5.48	42.09	-0.293	Cytoplasm
TwBAHD120	112	12.51	6.99	41.07	0.242	Cytoplasm
TwBAHD121	442	49.21	5.73	34.65	0.048	chloroplast
TwBAHD122	405	45.2	8.41	41.19	-0.163	Cytoplasm
TwBAHD123	140	15.19	5.42	47.46	0.194	chloroplast

## Sheet: Table S4
Table S4: Biochemically characterized BAHD acyltransferases.
Enzyme name	Accession number	Species
At3AT1	NP_171890.1	Arabidopsis thaliana
At3AT2	NP_171849.3	Arabidopsis thaliana
AT3G47170	NP_190301.2	Arabidopsis thaliana
AT5G07080	OAO95042.1	Arabidopsis thaliana
At5Mat	NP_189600.1	Arabidopsis thaliana
AtACT	NP_200924.1	Arabidopsis thaliana
AtASFT	AAL34170.1	Arabidopsis thaliana
AtCER2	CAA63618.1	Arabidopsis thaliana
AtCHAT	AAN09797.1	Arabidopsis thaliana
AtDCF	NP_201161.1	Arabidopsis thaliana
AtEPS1	NP_201517.1	Arabidopsis thaliana
AtFACT	NP_851111.1	Arabidopsis thaliana
AtHCT	NP_199704.1	Arabidopsis thaliana
AtHHT	ACY78659.1	Arabidopsis thaliana
AtPMat1	AAK96528 .1	Arabidopsis thaliana
AtPMat2	NP_189609 .1	Arabidopsis thaliana
AtSCT	NP_180087 .1	Arabidopsis thaliana
AtSDT	NP_179932.1	Arabidopsis thaliana
AtSHT	NP_179497.1	Arabidopsis thaliana
AtTHAA1	AAO64765.1	Arabidopsis thaliana
AtTHAA2	AAO63428.1	Arabidopsis thaliana
MsAAT	CAC09063.1	Musa sapientum
CaAT20	QLI57449.1	Solanum lycopersicum
CbRAS	CAK55166.1	Coleus blumei Benth
CcAT1	AXB26761.1	Crocosmia crocosmiiflora
CcAT2	AXB26762.1	Crocosmia crocosmiiflora
CcsHQT1	CAM84302.2	Cynara cardunculus
CcsHQT2	ACJ23164.1	Cynara cardunculus
CiHCT1	ANN12609.1	Cichorium intybus
CiHCT2	ANN12608.1	Cichorium intybus
CiHQT1	ANN12610.1	Cichorium intybus
CiHQT2	ANN12611.1	Cichorium intybus
CiHQT3	ANN12612.1	Cichorium intybus
CiSHT1	AXY93625.1	Cichorium intybus
CiSHT2	AXY93626.1	Cichorium intybus
CmAAT1	CAA94432.1	Charentais melon
CrDAT	AAC99311.1	Catharanthus roseus
Dm3MAT1	AAQ63615.1	Dendranthema x morifolium
Dm3MAT2	AAQ63616.1	Dendranthema x morifolium
Dm3MAT3	BAF50706	Dendranthema x morifolium
FaAAT	AAG13130.1	Fragaria ananassa
Gt5AT	BAA74428.1	Gentiana triflora
HmACT	BCN87077.1	Hordeum vulgare
LaHMT/HLT	BAD89275.1	Lupinus albus
HvACT	AAO73071.1	Hordeum vulgare
HvACT1-1	BAF97626 .1	Hordeum vulgare
HvACT1-2	BAF97627.1	Hordeum vulgare
MdAAT1	AAU14879.2	Malus domestica
MtMaT1	ABY91220.1	Medicago truncatula
MtMaT2	ABY91222.1	Medicago truncatula
MtMaT3	ABY91221.1	Medicago truncatula
NaAT1	AET80688.1	Nicotiana attenuata
NaDH29	AET80686.1	Nicotiana attenuata
NtHCT	CAD47830 .1	Nicotiana tabacum
NtHQT	CAE46932.1	Nicotiana tabacum
NtMAT1	BAD93691.1	Nicotiana tabacum
OsPHT3	NP_001390865.1	Oryza sativa
OsPHT4	XP_015651357.2	Oryza sativa
OsPMT	NP_001403263.1	Oryza sativa
OsTBT1	ANQ47375.1	Oryza sativa
OsTBT2	ANQ47376.1	Oryza sativa
OsTHT1	ANQ47373.1	Oryza sativa
OsTHT2	ANQ47374.1	Oryza sativa
PhBPBT	AAU06226.1	Petunia x hybrida
PpAAT1	QEZ90731.1	Prunus persica
CaPun1	AAV66311.1	Capsaicin
RhAAT1	AAW31948.1	Rosa hybrid cultivar
RsVs	CAD89104.2	Rauvolfia serpentine
SlAAT1	NP_001234496.1	Solanum lycopersicum
SlASAT1	ALU64003.1	Solanum lycopersicum
SlASAT2	ALU64014.1	Solanum lycopersicum
SlASAT3	AJF98582.1	Solanum lycopersicum
SlASAT4	AFM77971.1	Solanum lycopersicum
SlHQT	CAE46933.1	Solanum lycopersicum
SlSHT	QNO39109.1	Solanum lycopersicum
Ss5MAT1	AAL50566.1	Salvia splendens
Ss5MAT2	AAR26385.1	Salvia splendens
StFHT	ACS70946.1	Solanum tuberosum
TaACT1-1	BCN87078.1	Triticum aestivum
TaACT1-2	BCN87079.1	Triticum aestivum
TcBAPT	AAL92459.1	Taxus cuspidata
TcDBAT	AAF27621.1	Taxus cuspidata
TcDBTNBT	AAM75818.1	Taxus cuspidata
TcTAT	AAF34254.1	Taxus cuspidata
TcTBT	AAG38049.1	Taxus cuspidata
Vh3MAT1	AAS77403.1	Nicotiana tabacum
VlAMAT	AAW22989.1	Vitis labrusca
ZmGlossy2	CAA61258.1	Zea mays

## Sheet: Table S5
Table S5: Conservative Motif Information of TwBAHDs in T. mairei.
Motif	Logo	E-value	Sites	Width
motif 1		9.4e-2047	75	41
motif 2		2.0e-1222	80	29
motif 3		5.7e-1000	75	29
motif 4		1.0e-958	75	29
motif 5		5.4e-866	53	29
motif 6		2.1e-749	40	29
motif 7		1.2e-624	66	21
motif 8		4.8e-482	37	22
motif 9		1.5e-346	68	16
motif 10		2.7e-345	29	22
motif11		1.8e-325	15	41
motif12		1.5e-323	51	15
motif13		1.5e-224	79	11
motif14		6.5e-196	34	15
motif15		9.6e-172	23	23

## Sheet: Table S6
Table S6: Cis-regulatory Elements Present in the Promoter Regions of TwBAHD Genes of T. mairei.
Gen Name	ABRE	CGTCA-motif	ERE	TGACG-motif	Box4	GATA-motif	G-Box	GT1-motif	TCT-motif	AAGAA-motif	ARE	as-1	MBS	MYB	MYB-likesequence	MYC	STRE	Wbox	WRE3	WUN-motif	total
TwBAHD1	2	1	3	1	6	2	0	0	1	1	0	1	0	1	0	4	0	0	2	0	25
TwBAHD2	2	0	0	0	2	0	2	0	0	2	4	0	0	5	2	4	3	0	0	1	27
TwBAHD3	0	2	2	2	1	0	2	0	0	0	0	2	0	3	0	7	5	1	0	0	27
TwBAHD4	2	1	2	1	2	0	2	1	1	1	3	1	0	5	5	7	1	3	0	0	38
TwBAHD5	4	0	1	0	1	1	0	2	1	2	0	0	1	3	0	4	2	0	2	0	24
TwBAHD6	4	2	0	2	2	0	6	1	3	1	1	2	1	5	2	6	7	0	0	0	45
TwBAHD7	2	0	0	0	0	1	0	2	2	3	0	0	2	7	3	10	4	1	0	0	37
TwBAHD8	1	1	2	1	3	0	1	1	1	0	2	1	1	2	0	6	1	0	2	0	26
TwBAHD9	4	1	0	1	1	1	5	0	1	0	3	1	0	5	1	8	9	0	1	1	43
TwBAHD10	4	1	0	1	1	1	5	1	1	0	3	1	0	6	1	6	8	0	1	1	42
TwBAHD11	1	0	3	0	0	0	2	1	1	3	1	0	1	5	3	9	4	0	0	0	34
TwBAHD12	5	2	2	2	2	0	5	2	2	1	1	2	0	9	4	7	3	0	1	1	51
TwBAHD13	5	0	1	0	2	0	5	2	2	0	1	0	1	4	2	6	10	0	2	2	45
TwBAHD14	3	1	1	1	3	1	4	0	2	1	1	1	0	2	1	7	7	0	0	0	36
TwBAHD15	0	1	1	1	2	0	0	0	2	1	2	1	0	3	2	11	0	1	1	2	31
TwBAHD16	1	0	1	0	9	0	1	1	1	1	4	0	2	4	2	6	1	0	0	0	34
TwBAHD17	5	2	2	2	2	0	5	3	1	0	3	2	1	9	6	7	2	0	2	1	55
TwBAHD18	1	3	1	3	9	0	1	2	0	1	6	3	2	5	1	6	3	1	1	0	49
TwBAHD19	8	0	3	0	2	3	12	0	0	1	4	0	1	2	0	5	3	1	2	1	48
TwBAHD20	3	0	2	0	3	2	3	1	0	2	3	0	0	4	1	8	2	3	0	0	37
TwBAHD21	3	1	0	1	1	0	3	0	2	0	2	1	1	4	1	8	1	2	0	1	32
TwBAHD22	6	3	0	3	0	0	8	1	1	0	5	3	0	5	3	11	3	0	1	1	54
TwBAHD23	0	0	2	0	1	0	2	0	1	0	3	0	0	5	2	13	1	0	0	0	30
TwBAHD24	9	2	1	2	2	1	10	1	1	2	1	2	0	6	2	4	2	0	0	0	48
TwBAHD25	1	1	1	1	1	0	1	0	0	1	3	1	1	2	0	3	5	0	0	2	24
TwBAHD26	1	1	1	1	0	1	1	0	1	1	1	1	1	6	2	10	2	1	0	0	32
TwBAHD27	1	2	0	2	2	1	1	1	4	2	1	2	2	9	2	11	0	1	1	1	46
TwBAHD28	2	2	0	2	0	0	4	1	1	0	2	2	2	5	3	7	0	1	0	0	34
TwBAHD29	2	1	0	1	0	0	2	2	3	3	5	1	0	9	2	8	3	0	1	0	43
TwBAHD30	0	2	2	2	4	0	1	1	1	1	3	2	0	6	3	4	2	0	0	0	34
TwBAHD31	2	0	2	0	1	1	2	0	1	0	0	0	2	10	1	5	0	3	0	0	30
TwBAHD32	2	2	0	2	5	0	3	1	0	1	2	2	0	11	6	8	3	2	0	1	51
TwBAHD33	1	1	0	1	2	2	1	3	2	3	1	1	0	4	2	9	1	1	2	0	37
TwBAHD34	6	0	0	0	1	1	8	2	0	1	2	0	1	3	0	8	4	0	0	4	41
TwBAHD35	6	0	0	0	1	1	8	1	0	1	1	0	1	2	0	7	4	0	0	4	37
TwBAHD36	2	2	1	2	1	1	3	0	1	1	4	2	2	6	2	6	1	0	1	1	39
TwBAHD37	2	2	2	2	0	0	3	0	0	3	1	2	2	4	1	8	2	0	0	1	35
TwBAHD38	3	0	1	0	1	1	2	1	1	3	1	0	0	3	1	4	2	3	2	1	30
TwBAHD39	10	1	0	1	2	1	10	0	0	1	2	1	0	4	2	4	3	0	2	0	44
TwBAHD40	5	0	2	0	3	0	5	1	0	5	0	0	0	1	0	4	4	1	0	2	33
TwBAHD41	11	1	0	1	1	3	15	0	0	1	0	1	0	2	0	9	2	1	0	1	49
TwBAHD42	0	2	0	2	0	1	0	0	1	3	5	2	0	5	1	4	6	0	0	2	34
TwBAHD43	1	1	1	1	1	0	2	1	2	1	3	1	0	5	3	10	0	3	0	1	37
TwBAHD44	0	1	0	1	3	4	0	1	1	2	1	1	0	2	0	3	7	1	0	1	29
TwBAHD45	5	0	4	0	1	0	5	0	0	1	2	0	0	6	1	10	0	2	0	0	37
TwBAHD46	0	5	0	5	0	2	0	0	0	0	0	5	1	4	2	6	1	0	1	0	32
TwBAHD47	2	1	0	1	1	0	3	1	0	0	2	1	0	5	3	8	0	1	2	0	31
TwBAHD48	9	4	0	4	1	1	11	1	0	3	2	4	0	3	0	4	1	2	0	0	50
TwBAHD49	1	3	1	3	1	0	3	1	2	1	0	3	0	3	0	7	2	2	2	0	35
TwBAHD50	1	1	0	1	1	2	1	0	2	0	4	1	3	11	2	3	3	0	3	0	39
TwBAHD51	1	0	0	0	1	1	1	1	0	2	1	0	0	4	1	3	0	1	1	0	18
TwBAHD52	2	0	2	0	3	0	2	2	1	0	1	0	1	5	0	5	3	0	3	0	30
TwBAHD53	2	0	2	0	4	0	2	2	3	0	1	0	0	3	1	4	2	0	3	0	29
TwBAHD54	1	0	2	0	1	1	2	3	1	1	2	0	3	13	4	4	0	0	2	1	41
TwBAHD55	5	1	4	1	4	0	4	1	1	1	3	1	0	4	2	1	0	0	0	2	35
TwBAHD56	0	2	2	2	0	2	0	2	1	1	0	2	0	4	1	5	1	0	0	0	25
TwBAHD57	1	0	0	0	1	2	2	1	1	2	2	0	1	5	1	3	1	0	1	0	24
TwBAHD58	1	0	4	0	2	3	1	1	0	0	3	0	1	6	1	5	2	1	0	1	32
TwBAHD59	2	1	3	1	1	1	2	0	1	1	0	1	0	4	1	6	4	3	0	1	33
TwBAHD60	1	2	0	2	0	2	2	0	1	2	2	2	1	5	1	3	1	0	1	1	29
TwBAHD61	4	1	1	1	3	0	6	0	1	1	1	1	0	0	0	9	2	0	1	1	33
TwBAHD62	3	3	0	3	0	0	4	2	0	1	2	3	0	1	1	6	1	0	0	0	30
TwBAHD63	4	1	0	1	1	0	4	0	0	2	2	1	1	4	0	5	3	1	1	0	31
TwBAHD64	1	3	2	3	1	0	4	1	0	0	2	3	4	12	2	2	2	0	3	0	45
TwBAHD65	2	2	1	2	0	3	4	1	0	2	2	2	2	4	2	1	7	2	4	0	43
TwBAHD66	2	5	0	5	1	1	3	1	1	1	0	5	0	3	1	4	4	3	1	1	42
TwBAHD67	6	2	0	2	1	5	5	0	2	1	1	2	1	3	0	5	4	2	5	3	50
TwBAHD68	1	1	1	1	2	1	2	1	0	0	1	1	0	1	1	5	1	0	1	1	22
TwBAHD69	1	0	1	0	1	0	0	1	1		4	0	0	4	2	4	3	2	0	0	24
TwBAHD70	3	0	3	0	1	0	3	0	2	1	2	0	0	2	0	5	3	1	1	2	29
TwBAHD71	3	1	3	1	1	1	2	1	0	2	2	1	1	2	0	1	4	0	1	2	29
TwBAHD72	2	0	0	0	0	2	2	0	0	0	0	0	0	3	0	4	0	0	0	0	13
TwBAHD73	2	0	4	0	1	0	2	0	1	0	3	0	1	3	0	4	3	1	1	0	26
TwBAHD74	3	2	2	2	3	0	2	1	2	2	2	2	1	3	0	6	2	0	1	0	36
TwBAHD75	4	1	2	1	4	1	4	0	0	2	5	1	0	4	0	4	1	1	1	3	39
TwBAHD76	6	0	1	0	2	0	7	1	2	1	2	0	2	6	1	5	4	3	0	0	43
TwBAHD77	2	0	2	0	2	0	3	1	1	0	6	0	1	8	3	4	4	4	0	0	41
TwBAHD78	2	4	0	4	0	0	2	1	0	0	8	4	1	4	0	6	2	1	0	1	40
TwBAHD79	6	3	1	3	0	0	7	0	1	0	5	3	1	4	1	0	1	0	2	2	40
TwBAHD80	4	1	2	1	2	0	4	0	0	1	2	1	1	7	2	8	2	2	0	0	40
TwBAHD81	3	0	1	0	1	1	2	1	0	0	2	0	1	7	1	2	0	6	1	1	30
TwBAHD82	0	1	0	1	0	0	0	0	2	0	2	1	0	4	1	8	2	1	1	0	24
TwBAHD83	3	4	0	4	0	0	4	0	3	1	2	4	0	3	0	6	2	1	0	0	37
TwBAHD84	0	3	0	3	0	1	0	1	0	0	5	3	0	4	2	3	6	0	0	1	32
TwBAHD85	0	2	6	2	5	0	0	0	0	2	2	2	0	2	1	3	0	0	0	3	30
TwBAHD86	2	0	1	0	0	0	1	0	0	1	1	0	1	3	1	4	0	0	0	0	15
TwBAHD87	2	2	1	2	1	2	3	2	3	0	3	2	0	7	4	6	2	0	0	0	42
TwBAHD88	3	1	0	1	5	1	4	0	0	1	3	1	1	3	0	3	1	0	0	0	28
TwBAHD89	1	1	1	1	6	0	1	2	1	0	2	1	0	2	0	5	3	0	0	0	27
TwBAHD90	1	1	0	1	4	2	1	0	2	3	3	1	1	3	1	9	3	1	0	0	37
TwBAHD91	2	0	2	0	2	0	2	1	1	1	3	0	1	5	1	3	1	0	1	0	26
TwBAHD92	2	1	0	1	1	1	3	2	0	1	2	1	0	6	1	3	1	1	0	0	27
TwBAHD93	3	1	0	1	0	1	4	2	1	2	1	1	1	4	3	6	3	0	1	0	35
TwBAHD94	2	1	0	1	1	2	4	0	2	3	0	1	1	5	1	7	5	1	0	1	38
TwBAHD95	3	1	0	1	3	0	3	2	1	2	2	1	0	4	1	1	6	1	4	1	37
TwBAHD96	5	7	2	7	5	0	12	2	0	1	2	7	0	4	0	6	3	1	1	0	65
TwBAHD97	0	0	1	0	2	1	1	2	2	1	3	0	2	9	2	7	8	1	0	0	42
TwBAHD98	2	3	1	3	1	1	6	3	0	3	1	3	0	6	2	2	2	0	1	1	41
TwBAHD99	1	2	0	2	0	1	1	0	2	0	3	2	0	1	0	8	0	2	1	1	27
TwBAHD100	2	0	2	0	0	0	2	0	1	2	1	0	2	6	1	4	2	0	1	1	27
TwBAHD101	4	2	2	2	0	0	2	0	0	1	0	2	2	8	2	3	2	0	0	1	33
TwBAHD102	3	1	0	1	4	0	4	2	2	0	0	1	1	5	2	7	2	0	0	1	36
TwBAHD103	1	0	1	0	1	0	1	1	1	2	1	0	1	3	0	5	0	0	0	0	18
TwBAHD104	0	2	2	2	7	0	0	0	0	0	0	2	1	4	0	5	0	2	2	0	29
TwBAHD105	7	8	2	8	4	0	9	1	1	3	1	8	1	2	0	9	2	0	1	0	67
TwBAHD106	2	1	0	1	0	1	2	0	0	1	2	1	1	4	1	6	2	1	1	0	27
TwBAHD107	3	4	1	4	0	0	2	0	1	2	1	4	0	3	0	3	1	0	0	1	30
TwBAHD108	0	2	1	2	4	1	0	1	2	0	0	2	0	8	4	7	6	1	0	1	42
TwBAHD109	1	2	0	2	0	2	2	1	1	2	2	2	1	5	1	2	1	0	1	0	28
TwBAHD110	2	1	0	1	0	2	2	0	0	0	0	1	0	3	0	4	0	0	0	0	16
TwBAHD111	5	0	1	0	2	0	5	1	0	0	2	0	1	3	1	8	6	0	2	2	39
TwBAHD112	0	1	5	1	5	0	0	0	0	2	2	1	0	2	1	2	0	0	0	3	25
TwBAHD113	2	0	0	0	1	0	2	0	0	0	2	0	2	4	1	3	2	0	0	1	20
TwBAHD114	1	0	0	0	0	2	1	0	0	0	0	0	0	3	0	4	0	0	0	0	11
TwBAHD115	7	1	0	1	1	1	8	0	2	2	1	1	0	6	2	7	3	0	0	1	44
TwBAHD116	1	0	0	0	0	0	1	0	0	0	0	0	0	1	0	3	0	0	0	0	6
TwBAHD117	2	0	0	0	0	1	2	0	0	0	1	0	0	3	0	4	0	0	0	0	13
TwBAHD118	0	0	1	0	1	1	0	1	0	0	0	0	0	1	0	1	0	0	0	1	7
TwBAHD119	2	1	3	1	1	1	2	0	1	1	0	1	0	4	1	6	4	0	3	1	33
TwBAHD120	1	0	3	0	5	0	1	0	2	0	4	0	1	3	1	6	2	1	0	1	31
TwBAHD121	2	1	0	1	4	0	3	1	1	0	5	1	1	9	4	4	4	2	0	0	43
TwBAHD122	4	1	1	1	4	1	4	0	0	1	5	1	0	5	0	3	3	1	1	3	39
TwBAHD123	4	3	0	3	2	0	6	0	0	0	2	3	2	5	0	4	1	1	1	1	38
total	319	158	134	158	217	89	380	95	109	130	242	158	82	553	156	669	298	91	93	84	4215
